# Supplementary material for: The Antiviral and Virucidal Activities of Voacangine and Structural Analogs Extracted from Tabernaemontana cymosa Depend on the Dengue Virus Strain
Source: Plants (Basel). 2021 Jun 23;10(7):1280. doi: 10.3390/plants10071280 (PMC8309144; doi:10.3390/plants10071280)
Supplement: Supplementary file 1 [file plants-10-01280-s001.zip]

Archive with 7 entries (7 files):
- Figure S1 (14-05-2021).tif
- Figure S2 (14-05-2021).tif
- Figure S3 (14-05-2021).tif
- Figure S4 (14-05-2021).tif
- Table S1 (14-05-2021).pdf
- Table S2 (14-05-2021).pdf
- Table S3 (14-05-2021).pdf
